# Supplementary material for: 16S rDNA sequencing and metadata of Dutch dental unit water
Source: Data Brief. 2021 Jun 12;37:107221. doi: 10.1016/j.dib.2021.107221 (PMC8213887; doi:10.1016/j.dib.2021.107221)
Supplement: Supplementary file 1 [file mmc1.xlsx]

## Sheet: Metadata
#SampleID	SampleCode	PostalCode	PCGroup	TransitTime	WaterSupplier	UBrand	UAgeGroup	Connection	Watertype	Disruption	FlushTimeGroup	Dosing	Daily	Shock	DailyActive	ShockActive	Regime	Amoebapos	CFUml	LOG10CFU	Legionellaspp.GUreaction	LOG10Legspp	Legionellaspp.GUperL	Log10 egionellaspp.GUperL	FungiQDNA	BactDNA	HartmanellaGUul	Description
DU.001	DU	271	4	1	Dun	Siro	3	0	T	0	1	M	Dent	Alpr	H2O2	QAC	4	1	922030	5.96474	1.08753e+06	6.03644	2.17506e+08	8.33747	127.7	14.0253	8330	NA
DU.002	DU	972	19	2	WML	A-de	3	0	D	0	3	M	ICX	Citr	H2O2_Ag	Ag	4	1	2.5	0.39794	1	0	200	2.30103	0.9	0.000474713	64.3	NA
DU.003	DU	106	1	1	Wat	Siro	1	1	T	0	1	A	H2O2	NA	H2O2	NA	1	0	512.5	2.70969	8.18221	0.912871	1636.44	3.2139	0.8	0.057937		NA
DU.004	DU	546	11	2	BW	Siro	3	1	T	0	3	M	Dent	NA	H2O2	NA	1	1	1312.5	3.1181	443.186	2.64659	88637.1	4.94762	56.5	8.70187	6140	NA
DU.005	DU	774	16	1	WMD	Kavo	3	1	T	0	0	NA	NA	Deka	NA	QAC	2	0	2.5	0.39794	50.5073	1.70335	10101.5	4.00438	0.3	0.00240826		NA
DU.006	DU	552	11	1	BW	Kavo	2	1	T	0	3	NA	NA	Oxyg	NA	H2O2_Ag	2	0	2.5	0.39794	7.56242	0.878661	1512.48	3.17969	0.3	0.0107869		NA
DU.007	DU	271	4	1	Dun	XO-C	2	1	T	0	1	A	H2O2	NA	H2O2	NA	1	1	8.75	0.942008	171.962	2.23543	34392.5	4.53646	1	0.017296	35.6	NA
DU.008	DU	505	10	2	BW	XO-C	0	1	T	0	3	A	H2O2	NA	H2O2	NA	1	0	2.5	0.39794	15.4236	1.18819	3084.72	3.48922	1.6	0.0815966		NA
DU.009	DU	182	2	2	PWN	Euro	3	1	T	0	2	M	Calb	NA	Chloramine	NA	1	0	12871.3	4.10962	10505.8	4.02143	2.10116e+06	6.32246	1.7	0.156886		NA
DU.010	DU	720	15	2	Vit	DSA	0	0	T	0	0	M	Alpr	Bilp	Biguanide	Biguanide	3	1	211000	5.32428	374.274	2.57319	74854.9	4.87422	2.9	8.47903	13.9	NA
DU.011	DU	947	19	1	WMD	Plan	2	1	T	0	3	NA	NA	NA	NA	NA	0	0	2020	3.30535	505.441	2.70367	101088	5.0047	2.4	0.0900501		NA
DU.012	DU	202	3	1	PWN	Heka	0	1	T	0	3	A	DentI	NA	Iodine	NA	1	0	2.5	0.39794	159.6	2.20303	31920	4.50406	0.5	0.159347		NA
DU.013	DU	671	14	1	Vit	Epil	0	1	T	0	3	NA	NA	NA	NA	NA	0	1	5800	3.76343	62144	4.7934	1.24288e+07	7.09443	5	0.96935	633	NA
DU.014	DU	404	8	1	Vit	Siro	1	0	T	0	2	M	Alpr	NA	Biguanide	NA	1	1	110	2.04139	2.65089	0.423391	530.177	2.72442	0.3	0.0319029	85.1	NA
DU.015	DU	580	12	1	WML	Siro	0	1	T	0	3	A	Dent	Dent	H2O2	H2O2	3	1	4562.5	3.6592	17.9386	1.25379	3587.72	3.55482	1.1	0.0059398	34.3	NA
DU.016	DU	123	1	1	Vit	A-de	2	0	T	0	2	M	Oxyg	Bakt	H2O2_Ag	Chlorine	4	1	2.5	0.39794	155.274	2.1911	31054.8	4.49213	0.4	0.0089028	283	NA
DU.017	DU	150	2	1	PWN	XO-C	0	1	T	0	3	A	H2O2	NA	H2O2	NA	1	1	8.75	0.942008	8.19403	0.913498	1638.81	3.21453	2.5	0.0495859	91.2	NA
DU.018	DU	600	12	2	WML	Siro	2	1	T	0	2	A	Dent	Dent	H2O2	H2O2	3	0	2.5	0.39794	25.7464	1.41072	5149.28	3.71175	0.2	0.00563948		NA
DU.019	DU	553	11	1	BW	Belm	2	0	T	0	3	NA	NA	NA	NA	NA	0	1	1420	3.15229	6354.45	3.80308	1.27089e+06	6.10411	5.9	0.427036	111	NA
DU.020	DU	790	16	2	WMD	Kavo	0	1	T	0	3	NA	NA	MD55	NA	QAC	2	1	2.5	0.39794	1	0	200	2.30103	0.6	0.000884755	166	NA
DU.021	DU	830	17	2	Vit	DSA	1	0	F	0	3	NA	NA	NA	NA	NA	0	1	263000	5.41996	81082.6	4.90893	1.62165e+07	7.20996	37.7	5.17947	788	NA
DU.022	DU	178	2	1	PWN	Siro	0	1	T	0	3	A	Dentalwater	NA	Dentalwater	NA	1	1	6560	3.8169	26112.9	4.41685	5.22257e+06	6.71788	11.4	0.69186	498	NA
DU.023	DU	197	2	1	PWN	OMS	1	0	D	0	3	NA	NA	Bilp	NA	Biguanide	2	0	5320	3.72591	77.8761	1.8914	15575.2	4.19243	1	0.0882005		NA
DU.024	DU	225	4	2	Dun	Siro	1	1	T	0	3	M	Dent	NA	H2O2	NA	1	0	512.5	2.70969	1107.05	3.04417	221409	5.3452	1	0.0290584		NA
DU.025	DU	968	19	1	WML	Plan	1	1	T	0	3	NA	NA	Plan	NA	H2O2_Ag	2	1	1450	3.16137	29.2482	1.4661	5849.63	3.76713	0.6	0.115516	28.4	NA
DU.026	DU	254	4	1	Dun	Ultr	0	1	T	0	3	A	Oxyg	NA	H2O2_Ag	NA	1	0	262.5	2.41913	1	0	200	2.30103	0.3	0.00068614		NA
DU.028	DU	382	7	1	Vit	XO-C	2	1	T	0	3	A	XO	XO	H2O2_Ag	H2O2_Ag	3	0	2.5	0.39794	24.6381	1.39161	4927.62	3.69264	0.4	0.010843		NA
DU.029	DU	470	10	1	BW	Epil	3	1	T	1	3	NA	NA	NA	NA	NA	0	1	24814.4	4.3947	12832.2	4.1083	2.56643e+06	6.40933	1.5	0.925126	119	NA
DU.030	DU	563	11	1	BW	Siro	1	1	T	0	2	A	Dent	NA	H2O2	NA	1	1	3.875	0.588272	9.23109	0.965253	1846.22	3.26628	0.4	0.00110589	22.7	NA
DU.031	DU	781	16	1	Vit	A-de	2	0	T	0	2	M	ICX	Bilp	H2O2_Ag	Biguanide	4	1	47.5	1.67669	39969.6	4.60173	7.99392e+06	6.90276	3.5	0.361709	125	NA
DU.032	DU	307	5	1	Evi	Ster	1	1	T	0	3	NA	NA	Citr	NA	Ag	2	1	168.75	2.22724	34.6308	1.53946	6926.16	3.84049	1.2	0.157702	79.4	NA
DU.033	DU	254	4	1	Dun	Heka	2	1	T	0	3	A	DentI	NA	Iodine	NA	1	1	13.75	1.1383	36609.9	4.5636	7.32198e+06	6.86463	0.6	0.382953	67.7	NA
DU.034	DU	174	2	1	PWN	Siro	1	1	T	0	3	M	Dent	Dent	H2O2	H2O2	3	1	2	0.30103	36.4027	1.56113	7280.55	3.86216	0.5	0.00214848	94.6	NA
DU.035	DU	674	14	1	Vit	Plan	2	1	T	0	2	NA	NA	NA	NA	NA	0	1	130106	5.1143	2798.47	3.44692	559695	5.74795	9.2	1.23704	48.3	NA
DU.036	DU	814	17	1	Vit	DSA	1	0	T	0	3	NA	NA	NA	NA	NA	0	1	1520000	6.18184	1	0	200	2.30103	1.1	12.2554		NA
DU.037	DU	235	4	2	Oas	OMS	0	1	T	0	3	M	Alpr	Bilp	Biguanide	Biguanide	3	0	253.75	2.40441	60.6834	1.78307	12136.7	4.0841	0.6	0.0307651		NA
DU.038	DU	381	7	2	Vit	Anth	3	1	T	1	1	NA	NA	Ster	NA	Ag	2	0	2.5	0.39794	29.8311	1.47467	5966.23	3.7757	0.5	0.0361334		NA
DU.039	DU	297	4	1	Oas	Qden	1	1	T	0	2	NA	NA	Ster	NA	Ag	2	0	2.5	0.39794	1.68221	0.22588	336.442	2.52691	0.2	0.00142601		NA
DU.040	DU	732	15	1	Vit	Heka	1	1	T	0	3	NA	NA	Bilp	NA	Biguanide	2	0	2840	3.45332	7.52196	0.876331	1504.39	3.17736	0.2	0.0307651		NA
DU.041	DU	681	14	2	Vit	Heka	2	0	T	0	3	NA	NA	Bilp	NA	Biguanide	2	0	340	2.53148	1.04781	0.0202824	209.562	2.32131	0.3	0.0129349		NA
DU.042	DU	272	4	2	Dun	Heka	2	1	T	0	3	NA	NA	NA	NA	NA	0	1	43377.5	4.63726	50511.7	4.70339	1.01023e+07	7.00442	1.1	1.88321	74	NA
DU.043	DU	108	1	1	Wat	Ultr	1	0	T	0	3	M	Alpr	Bilp	Biguanide	Biguanide	3	0	30463.6	4.48378	1	0	200	2.30103	0.3	0.0524982		NA
DU.044	DU	290	5	1	Evi	Isod	3	1	T	0	3	NA	NA	NA	NA	NA	0	0	6560	3.8169	66229.2	4.82105	1.32458e+07	7.12208	2.2	0.23637		NA
DU.045	DU	623	13	1	WML	Thom	1	0	D	0	2	M	Citr	Citr	Ag	Ag	3	1	2.5	0.39794	8.09385	0.908155	1618.77	3.20919	1.4	0.0437804	32.9	NA
DU.046	DU	783	16	1	WMD	Siro	1	1	T	1	3	A	Dent	Dent	H2O2	H2O2	3	1	2.625	0.419129	134.232	2.12786	26846.4	4.42889	4.8	0.184262	561	NA
DU.047	DU	433	9	1	Oas	Kavo	0	1	T	0	3	M	Oxyg	Deka	H2O2_Ag	QAC	4	1	2.5	0.39794	0.79379	-0.100294	158.758	2.20074	0.4	0.000853198	42	NA
DU.048	DU	801	17	1	Vit	A-de	1	0	T	0	3	M	Alpr	Bilp	Biguanide	Biguanide	3	0	3.75	0.574031	39.0597	1.59173	7811.95	3.89276	0.8	0.0516874		NA
DU.049	DU	175	2	2	PWN	Siro	2	1	T	0	2	NA	NA	NA	NA	NA	0	1	20529.8	4.31238	8756.39	3.94233	1.75128e+06	6.24336	6.7	2.17633	2220	NA
DU.050	DU	122	1	1	PWN	Siro	2	1	T	0	1	A	Dent	Dent	H2O2	H2O2	3	0	2.5	0.39794	1	0	200	2.3	0	0		NA
DU.051	DU	259	4	1	Dun	Plan	2	1	T	0	3	NA	NA	Plan	NA	Biguanide	2	0	7662.5	3.88437	61.8896	1.79162	12377.9	4.09265	0.4	0.0324034	107	NA
DU.052	DU	542	11	1	BW	Utre	0	1	T	1	2	NA	NA	Bilp	NA	Biguanide	2	1	1355	3.13194	2980.76	3.47433	596153	5.77536	0.2	0.130157	27	NA
DU.053	DU	329	5	1	Evi	Heka	2	1	T	0	3	NA	NA	NA	NA	NA	0	1	5480	3.73878	7959.66	3.90089	1.59193e+06	6.20192	3.2	0.84264	28.7	NA
DU.054	DU	139	1	1	Vit	Dent	2	0	T	0	1	NA	NA	NA	NA	NA	0	1	118000	5.07188	187.28	2.27249	37456	4.57352	1.3	1.60342		NA
DU.055	DU	433	9	1	Oas	XO-C	1	1	T	0	3	A	XO	NA	H2O2_Ag	NA	1	0	13.75	1.1383	247.878	2.39424	49575.7	4.69527	0.8	0.00253651	47.4	NA
DU.056	DU	920	18	2	Vit	Kavo	2	1	T	0	1	NA	NA	NA	NA	NA	0	1	2.5	0.39794	2.84817	0.454566	569.633	2.7556	0.3	0.0475699		NA
DU.057	DU	192	2	1	PWN	Swid	1	0	D	0	2	NA	NA	Boss	NA	Biguanide	2	0	3120	3.49415	1	0	200	2.30103	0.9	0.0402928		NA
DU.058	DU	410	8	2	Vit	OMS	2	1	T	0	2	NA	NA	NA	NA	NA	0	0	17176.7	4.23494	3454.36	3.53837	690872	5.8394	0.4	0.142158	84.111	NA
DU.059	DU	765	15	1	Vit	Siro	1	1	T	0	0	A	Dent	Dent	H2O2	H2O2	3	1	1.375	0.138303	393.553	2.595	78710.7	4.89603	0.5	0.00642053	28.6	NA
DU.060	DU	331	5	1	Vit	Heka	1	1	T	0	3	NA	NA	NA	NA	NA	0	1	2.5	0.39794	82548.3	4.91671	1.65097e+07	7.21774	4.4	0.251554	242	NA
DU.061	DU	139	1	1	Vit	Plan	2	1	T	0	3	NA	NA	NA	NA	NA	0	1	10360	4.01536	28192.7	4.45014	5.63855e+06	6.75117	4.8	0.974392	41.1	NA
DU.062	DU	113	1	1	PWN	Euro	2	0	T	0	3	NA	NA	NA	NA	NA	0	1	2.5	0.39794	617.494	2.79063	123499	5.09166	1.1	0.22676	35.4	NA
DU.063	DU	231	4	1	Dun	Dent	1	0	D	0	2	NA	NA	DSAB	NA	HOCl	2	1	4250	3.62839	1	0	200	2.30103	1.7	0.209781	788	NA
DU.064	DU	481	10	1	BW	OMS	3	1	T	0	3	NA	NA	NA	NA	NA	0	1	5280	3.72263	30068.9	4.47812	6.01378e+06	6.77915	2.3	0.371215		NA
DU.065	DU	127	1	1	PWN	Chir	0	0	T	0	3	M	Alpr	NA	Biguanide	NA	1	0	625000	5.79588	14.4336	1.15937	2886.72	3.4604	0.6	0.542144		NA
DU.066	DU	118	1	1	Wat	Heka	1	1	T	0	3	A	DentI	NA	Iodine	NA	1	0	162.5	2.21085	775.823	2.88976	155165	5.19079	0.6	0.112558	93.7	NA
DU.067	DU	399	7	1	Vit	Anth	3	0	D	0	1	NA	NA	NA	NA	NA	0	1	40	1.60206	6.69913	0.826018	1339.83	3.12705	0.5	0.0195895	433	NA
DU.068	DU	423	8	1	Oas	Plan	1	1	T	1	3	NA	NA	NA	NA	NA	0	1	11760	4.07041	10684.5	4.02875	2.1369e+06	6.32978	3.8	0.847023	261.33	NA
DU.069	DU	102	1	1	Wat	A-de	1	0	T	0	2	M	ICX	Bilp	H2O2_Ag	Biguanide	4	1	2.5	0.39794	201.947	2.30524	40389.3	4.60627	1	0.0296678	831	NA
DU.070	DU	768	15	1	Vit	Euro	3	1	T	0	2	NA	NA	NA	NA	NA	0	1	303000	5.48144	21984.6	4.34212	4.39692e+06	6.64315	2.8	0.833942		NA
DU.072	DU	202	3	1	PWN	Siro	0	1	T	0	3	NA	NA	Bilp	NA	Biguanide	2	0	1070	3.02938	201.108	2.30343	40221.6	4.60446	0.5	0.0522265	32.7	NA
DU.073	DU	277	4	1	Oas	Heka	3	1	T	0	3	A	DentI	NA	Iodine	NA	1	1	2.5	0.39794	361.481	2.55809	72296.3	4.85912	0.7	0.254178		NA
DU.074	DU	251	4	1	Dun	Dent	0	0	T	0	3	NA	NA	NA	NA	NA	0	0	398.75	2.6007	87.1026	1.94003	17420.5	4.24106	1	0.101991		NA
DU.075	DU	193	2	1	PWN	Ster	3	0	D	0	2	M	Alpr	Bilp	Biguanide	Biguanide	3	0	2610	3.41664	1	0	200	2.30103	0.7	0.17769	170.607	NA
DU.076	DU	974	19	1	WML	Plan	1	1	T	0	3	A	Meta	Bilp	H2O2	Biguanide	4	1	2.5	0.39794	4.43705	0.647094	887.41	2.94812	0.1	0.0146501		NA
DU.077	DU	231	4	1	Dun	Kavo	1	1	T	0	1	NA	NA	NA	NA	NA	0	0	2100	3.32222	30.5115	1.48446	6102.31	3.78549	0.8	0.21754	100.378	NA
DU.078	DU	666	14	2	Vit	OMS	2	1	T	0	3	NA	NA	NA	NA	NA	0	1	60000	4.77815	26438.5	4.42224	5.2877e+06	6.72327	2.9	1.08656		NA
DU.079	DU	572	11	2	BW	A-de	0	0	T	0	3	M	DentI	NA	Iodine	NA	1	0	85000	4.92942	8785.14	3.94375	1.75703e+06	6.24478	13.1	3.79393	41.2	NA
DU.080	DU	993	19	2	WML	Kavo	1	1	T	0	0	NA	NA	NA	NA	NA	0	1	2.5	0.39794	8.07181	0.906971	1614.36	3.208	0.7	0.00652125	287	NA
DU.082	DU	682	14	2	Vit	DSA	0	0	D	0	2	NA	NA	NA	NA	NA	0	1	1720	3.23553	3028.27	3.48119	605655	5.78222	6.5	0.808381		NA
DU.083	DU	105	1	1	Wat	Fede	3	1	T	0	3	NA	NA	NA	NA	NA	0	0	80	1.90309	561.227	2.74914	112245	5.05017	0.3	0.0195895	494	NA
DU.084	DU	534	11	1	BW	Epil	1	0	T	0	2	NA	NA	Bilp	NA	Biguanide	2	1	14808.2	4.1705	3229.9	3.50919	645979	5.81022	1.3	1.44894		NA
DU.085	DU	935	19	1	WML	Plan	1	1	T	1	3	NA	NA	NA	NA	NA	0	0	2400	3.38021	7806.68	3.89247	1.56134e+06	6.1935	2.4	0.0888785		NA
DU.086	DU	181	2	1	PWN	Siem	3	0	T	0	2	M	Oxyg	NA	H2O2_Ag	NA	1	0	2.5	0.39794	5.08189	0.706025	1016.38	3.00706	0.2	0.0364324		NA
DU.087	DU	356	6	1	Vit	A-de	1	0	T	1	3	M	Oxyg	Citr	H2O2_Ag	Ag	4	0	2.5	0.39794	1	0	200	2.30103	0.4	0.000290415		NA
DU.088	DU	258	4	1	Dun	Epil	3	1	T	0	3	NA	NA	NA	NA	NA	0	0	3420	3.53403	8.18246	0.912884	1636.49	3.21391	0.6	0.0430227		NA
DU.089	DU	760	15	1	Vit	Kavo	1	1	T	0	2	A	Oxyg	NA	H2O2	NA	1	0	63.75	1.80448	1	0	200	2.30103	0.4	0.00388986	180	NA
DU.090	DU	272	4	1	Dun	Anca	1	1	T	0	2	A	DentI	NA	Iodine	NA	1	1	5	0.69897	37046.8	4.56875	7.40935e+06	6.86978	1.2	0.239811		NA
DU.091	DU	748	15	1	Vit	Siro	2	1	T	0	3	A	Dent	NA	H2O2	NA	1	0	2240	3.35025	484.994	2.68574	96998.9	4.98677	65.2	1.1492		NA
DU.092	DU	237	4	1	Oas	Kavo	1	1	T	0	0	NA	NA	Oxyg	NA	H2O2_Ag	2	0	5	0.69897	3.95731	0.5974	791.461	2.89843	1	0.0209309	204	NA
DU.093	DU	181	2	1	PWN	A-de	2	0	T	1	2	M	ICX	NA	H2O2_Ag	NA	1	1	455	2.65801	671.862	2.82728	134372	5.12831	2.5	1.20858	114	NA
DU.094	DU	345	6	1	Vit	Siro	2	1	T	0	3	A	Dent	NA	H2O2	NA	1	1	108.75	2.03643	3627.62	3.55962	725524	5.86065	2.3	0.169389		NA
DU.095	DU	844	18	1	Vit	Plan	0	1	T	0	3	A	Meta	NA	H2O2	NA	1	0	48.75	1.68797	356.443	2.55199	71288.7	4.85302	0.8	0.00349931		NA
DU.096	DU	565	11	1	BW	Siro	0	1	T	0	3	A	Dent	NA	H2O2	NA	1	0	202.5	2.30643	18.4753	1.26659	3695.06	3.56762	0.5	0.0157852		NA
DU.097	DU	781	16	1	Vit	Kavo	2	1	T	0	1	M	Oxyg	NA	H2O2_Ag	NA	1	0	7.5	0.875061	33.0768	1.51952	6615.37	3.82055	0.5	0.00840865		NA
DU.098	DU	706	15	1	Vit	XO-C	0	1	T	0	3	A	XO	NA	H2O2_Ag	NA	1	0	10	1	4616.14	3.66428	923229	5.96531	0.8	0.0314797	786	NA
DU.099	DU	802	17	1	Vit	Euro	3	1	T	0	2	NA	NA	NA	NA	NA	0	1	114000	5.0569	204422	5.31053	4.08844e+07	7.61156	3.4	1.77247	46.7	NA
DU.100	DU	506	10	1	BW	Siro	0	1	T	0	3	A	Dent	MD55	H2O2	QAC	4	1	2.625	0.419129	4.48073	0.651349	896.147	2.95238	0	0.00118447	167	NA
DU.102	DU	306	5	1	Evi	OMS	2	1	T	0	2	NA	NA	NA	NA	NA	0	1	2.25664e+06	6.35346	55838.7	4.74693	1.11677e+07	7.04796	10.1	1.22082	922	NA
DU.103	DU	515	10	1	BW	Finn	3	1	T	0	1	NA	NA	NA	NA	NA	0	1	5920	3.77232	85427.7	4.9316	1.70855e+07	7.23263	1.7	0.261257		NA
DU.104	DU	484	10	1	BW	Kavo	3	0	D	0	3	M	Oxyg	NA	H2O2_Ag	NA	1	0	600	2.77815	1	0	200	2.30103	0.3	0.0327745		NA
DU.105	DU	101	1	1	Wat	Siro	1	1	T	1	3	NA	NA	NA	NA	NA	0	0	85000	4.92942	625953	5.79654	1.25191e+08	8.09757	17.5	3.14797		NA
DU.106	DU	280	4	1	Oas	Euro	3	1	T	0	0	NA	NA	NA	NA	NA	0	0	4360	3.63949	7450.3	3.87217	1.49006e+06	6.1732	1.4	0.145626		NA
DU.107	DU	121	1	1	Vit	Siro	1	1	T	0	3	A	HUWA	HUWA	H2O2	H2O2	3	0	37.5	1.57403	60.0263	1.77834	12005.3	4.07937	0.6	0.0283191		NA
DU.108	DU	377	7	1	Vit	XO-C	1	1	T	0	1	A	XO	NA	H2O2_Ag	NA	1	0	2.5	0.39794	6.17072	0.790336	1234.14	3.09137	0.7	0.00828251		NA
DU.109	DU	544	11	1	BW	XO-C	2	1	T	0	3	A	Meta	NA	H2O2	NA	1	0	22.5	1.35218	3331.81	3.52268	666362	5.82371	27.7	1.49341		NA
DU.110	DU	781	16	1	Vit	Fede	2	0	T	0	3	A	Calb	Bilp	Chloramine	Biguanide	4	0	2.5	0.39794	241.034	2.38208	48206.7	4.68311	0.8	0.0492923		NA
DU.111	DU	637	13	2	WML	Euro	1	1	T	0	3	NA	NA	NA	NA	NA	0	0	19545.9	4.29106	1	0	200	2.30103	6.5	3.55261		NA
DU.112	DU	550	11	2	BW	ETI	1	1	T	0	3	NA	NA	NA	NA	NA	0	0	756000	5.87852	3.12836e+06	6.49532	6.25672e+08	8.79635	3.9	2.22355		NA
DU.114	DU	395	7	1	Vit	Sele	3	0	T	0	3	M	Bilp	NA	Biguanide	NA	1	0	464000	5.66652	22.2028	1.34641	4440.56	3.64744	1	7.83595		NA
DU.115	DU	463	9	1	Evi	Prom	0	0	T	0	3	NA	NA	Alpr	NA	Biguanide	2	0	3620	3.55871	440.067	2.64352	88013.4	4.94455	1.1	0.0741348	325	NA
DU.116	DU	688	14	2	BW	Airy	0	1	T	0	0	A	Calb	NA	Chloramine	NA	1	1	207.5	2.31702	9470.75	3.97638	1.89415e+06	6.27741	3.9	0.140579		NA
DU.117	DU	210	3	1	Vit	Siro	2	1	T	0	1	M	Dent	NA	H2O2	NA	1	0	676000	5.82995	301.276	2.47897	60255.3	4.78	23.9	15.945		NA
DU.118	DU	591	12	1	WML	A-de	3	1	T	0	2	NA	NA	NA	NA	NA	0	0	10080	4.00346	120401	5.08063	2.40801e+07	7.38166	3.4	2.02055	49500	NA
DU.119	DU	843	18	1	Vit	Siro	2	1	T	0	3	M	Dent	NA	H2O2	NA	1	1	2330	3.36736	534.458	2.72791	106892	5.02894	0.7	0.20003		NA
DU.120	DU	799	16	1	WMD	Siro	1	1	T	0	3	NA	NA	NA	NA	NA	0	0	2.5	0.39794	1	0	200	2.30103	1.1	0.00127104		NA
DU.121	DU	531	10	1	Vit	Anth	0	0	T	1	1	NA	NA	NA	NA	NA	0	0	29635.8	4.47182	1	0	200	2.30103	2	5.08052	39.6	NA
DU.123	DU	629	13	2	WML	Kavo	0	1	T	0	2	A	Oxyg	Oxyg	H2O2_Ag	H2O2_Ag	3	1	3.875	0.588272	1	0	200	2.30103	0	0.0100809		NA
DU.124	DU	528	10	1	BW	Plan	1	1	T	0	3	NA	NA	Bilp	NA	Biguanide	2	0	4800	3.68124	71162	4.85225	1.42324e+07	7.15328	0.4	0.0643803	13.5	NA
DU.125	DU	143	2	1	PWN	Siro	2	1	T	0	3	A	Dent	NA	H2O2	NA	1	1	1072000	6.03019	282.765	2.45143	56553	4.75246	2	3.32737	15.6	NA
DU.126	DU	106	1	2	Wat	Siro	2	1	T	0	2	M	Dent	Dent	H2O2	H2O2	3	1	2070	3.31597	337.419	2.52817	67483.8	4.8292	15.8	25.6044		NA
DU.127	DU	681	14	1	Vit	Holl	3	0	T	0	2	M	Alpr	Bilp	Biguanide	Biguanide	3	0	2462.5	3.39138	4.64116	0.666627	928.232	2.96766	0.1	0.0193098	33.1	NA
DU.128	DU	272	4	1	Dun	DSA	1	0	T	1	2	NA	NA	DSAB	NA	HOCl	2	1	696000	5.84261	1	0	200	2.30103	0.4	16.4344		NA
DU.129	DU	213	3	1	PWN	Siro	0	1	T	0	3	A	Dent	Dent	H2O2	H2O2	3	0	212.5	2.32736	6.00843	0.778761	1201.69	3.07979	0.3	0.00186406	111	NA
DU.130	DU	610	13	1	WML	Dent	1	0	T	0	3	A	Alpr	NA	Biguanide	NA	1	1	247000	5.3927	15517.5	4.19082	3.1035e+06	6.49185	0.9	0.490446	130.864	NA
DU.131	DU	298	5	1	Oas	XO-C	3	0	T	0	3	NA	NA	Bilp	NA	Biguanide	2	1	114000	5.0569	1145.49	3.05899	229098	5.36002	2.2	1.10937		NA
DU.132	DU	619	13	1	Vit	Heka	1	1	T	1	3	A	DentI	NA	Iodine	NA	1	0	8.75	0.942008	4.90702	0.690817	981.403	2.99185	0.3	0.0518395	104	NA
DU.133	DU	241	4	2	Oas	Heka	0	1	T	0	3	NA	NA	NA	NA	NA	0	1	188.75	2.27589	2335.44	3.36837	467089	5.6694	1.4	0.263903		NA
DU.134	DU	437	9	1	Evi	XO-C	0	1	T	0	3	A	XO	Durr	H2O2_Ag	QAC	4	0	2262.5	3.35459	4171.15	3.62026	834230	5.92129	0.7	0.0803587	215	NA
DU.135	DU	145	2	1	PWN	Siro	1	0	D	0	2	NA	NA	Bilp	NA	Biguanide	2	1	1812.5	3.25828	215.205	2.33285	43040.9	4.63388	2	0.0144894	212	NA
DU.136	DU	430	9	1	Evi	Finn	1	1	T	0	2	NA	NA	Bilp	NA	Biguanide	2	1	4040	3.60638	80.4353	1.90545	16087.1	4.20648	0.1	0.0997987	9800	NA
DU.137	DU	152	2	1	PWN	Ster	3	1	T	0	2	NA	NA	Bilp	NA	Biguanide	2	1	5680	3.75435	2650.45	3.42332	530091	5.72435	1.5	0.157058		NA
DU.138	DU	178	2	1	PWN	Euro	3	1	T	0	2	A	Meta	NA	H2O2	NA	1	0	54000	4.73239	5629.81	3.75049	1.12596e+06	6.05152	1.4	1.54702		NA
DU.139	DU	940	19	2	WMD	Euro	3	1	T	0	2	NA	NA	NA	NA	NA	0	0	243000	5.38561	82997	4.91906	1.65994e+07	7.22009	0.5	1.02345		NA
DU.140	DU	142	2	2	PWN	Dipl	0	1	T	0	2	NA	NA	Bilp	NA	Biguanide	2	0	1000000	6	55562.1	4.74478	1.11124e+07	7.04581	2.2	4.54745	1560	NA
DU.141	DU	150	2	2	PWN	A-de	3	1	T	0	1	M	Bilp	NA	Biguanide	NA	1	1	330	2.51851	2307.71	3.36318	461541	5.66421	1.3	0.139873	1750	NA
DU.142	DU	356	6	2	Vit	Kavo	3	1	T	0	2	A	Oxyg	NA	H2O2_Ag	NA	1	1	5	0.69897	1	0	200	2.30103	0	0.079553	NA	NA
DU.145	DU	763	15	1	Vit	Finn	0	1	T	0	2	NA	NA	NA	NA	NA	0	0	237.5	2.37566	4165.96	3.61971	833192	5.92074	0.6	0.0362493	172.391	NA
DU.146	DU	733	15	1	Vit	Finn	1	1	T	0	2	NA	NA	Bilp	NA	Biguanide	2	1	35099.3	4.5453	77.2831	1.88808	15456.6	4.18911	1.1	0.123941		NA
DU.147	DU	387	7	1	Vit	Vita	3	0	T	1	3	M	Alpr	NA	Biguanide	NA	1	0	70	1.8451	24.717	1.393	4943.41	3.69403	1.1	0.0478244	362	NA
DU.148	DU	160	2	1	PWN	Ster	3	0	D	0	2	M	Oxyg	Bilp	H2O2_Ag	Biguanide	4	1	3.875	0.588272	1	0	200	2.30103	0.4	0.00680492	NA	NA
DU.152	DU	107	1	1	Wat	Kavo	1	0	T	0	3	M	Oxyg	NA	H2O2_Ag	NA	1	1	890	2.94939	954.945	2.97998	190989	5.28101	0.4	0.0930015		NA
DU.153	DU	381	7	1	Vit	Euro	0	0	T	0	2	NA	NA	NA	NA	NA	0	0	39900.7	4.60098	4012.22	3.60339	802445	5.90442	0.7	0.337804	30	NA
DU.154	DU	616	13	2	WML	Heka	1	1	T	0	3	A	DentI	NA	Iodine	NA	1	1	103.75	2.01599	40.6355	1.60891	8127.1	3.90994	0.5	0.0983015	30.9	NA
DU.155	DU	433	9	1	Oas	XO-C	1	1	T	0	3	A	XO	Durr	H2O2_Ag	QAC	4	1	1.375	0.138303	57.8136	1.76203	11562.7	4.06306	0.8	0.00840865		NA
DU.156	DU	213	3	1	PWN	A-de	1	0	T	0	2	NA	NA	Chlo	NA	Chlorine	2	0	2890	3.4609	1.61224	0.20743	322.449	2.50846	0.4	0.144166	160000	NA
DU.157	DU	826	17	1	Vit	XO-C	3	1	T	0	3	NA	NA	NA	NA	NA	0	1	8320	3.92012	607369	5.78345	1.21474e+08	8.08448	17.3	8.45113		NA
DU.158	DU	975	19	1	WML	Kavo	2	0	D	0	1	NA	NA	NA	NA	NA	0	0	187000	5.27184	8070.54	3.9069	1.61411e+06	6.20793	3.6	0.432401	58.3	NA
DU.159	DU	106	1	1	Wat	Swid	0	1	T	0	2	NA	NA	Bilp	NA	Biguanide	2	1	815	2.91116	68525	4.83585	1.3705e+07	7.13688	2	0.123941	20.9	NA
DU.160	DU	328	5	2	Evi	XO-C	3	0	F	0	3	M	Alpr	NA	Biguanide	NA	1	1	88.75	1.94817	1032.79	3.01401	206557	5.31504	1.3	0.0311641		NA
DU.161	DU	106	1	2	Wat	Siro	1	1	T	0	3	NA	NA	NA	NA	NA	0	0	243000	5.38561	11029.7	4.04257	2.20595e+06	6.3436	8.9	3.11641		NA
DU.162	DU	225	4	1	Dun	Kavo	2	1	T	0	2	A	Oxyg	NA	H2O2_Ag	NA	1	0	152.5	2.18327	8.9857	0.953552	1797.14	3.25458	2.1	0.0612168		NA
DU.163	DU	506	10	2	BW	Belm	2	1	T	0	3	NA	NA	Calb	NA	Chloramine	2	0	1120	3.04922	133.455	2.12534	26691	4.42637	1	0.0824088	86.3266	NA
DU.164	DU	107	1	2	Wat	Holl	3	1	T	0	2	NA	NA	NA	NA	NA	0	1	10	1	1105.84	3.04369	221168	5.34472	0.4	0.303888		NA
DU.165	DU	534	11	2	BW	Epil	2	1	T	0	3	NA	NA	NA	NA	NA	0	0	1140	3.0569	54.1185	1.73335	10823.7	4.03438	1.4	0.741348	113	NA
DU.166	DU	222	4	2	BW	Qden	1	0	T	0	0	NA	NA	NA	NA	NA	0	1	1240	3.09342	2209.26	3.34425	441852	5.64528	4.7	1.11497		NA
DU.167	DU	146	2	2	PWN	Plan	1	1	T	0	3	NA	NA	Plan	NA	H2O2_Ag	2	0	21101.5	4.32431	624.36	2.79544	124872	5.09647	2.5	3.31475		NA
DU.168	DU	306	5	1	Evi	Kavo	0	1	T	0	3	M	Orot	NA	QAC	NA	1	0	13.75	1.1383	221.8	2.34596	44360.1	4.64699	1.2	0.0196672	9510	NA
DU.169	DU	621	13	2	WML	Siro	2	1	T	1	1	NA	NA	Dent	NA	H2O2	2	1	680	2.83251	200141	5.30134	4.00283e+07	7.60237	481.5	3.02051		NA
DU.170	DU	840	18	1	Vit	Kavo	0	1	T	0	2	A	Oxyg	NA	H2O2_Ag	NA	1	0	15	1.17609	6.85745	0.836163	1371.49	3.13719	0.4	0.00142157	4900	NA
DU.171	DU	503	10	2	BW	A-de	3	1	T	0	3	NA	NA	NA	NA	NA	0	1	1012000	6.00518	15827.1	4.1994	3.16542e+06	6.50043	17.1	9.6303	32.2	NA
DU.172	DU	108	1	1	Wat	Chir	1	1	T	0	3	NA	NA	NA	NA	NA	0	1	8960	3.95231	2588.85	3.41311	517770	5.71414	3.1	1.18648		NA
DU.173	DU	699	14	2	Vit	Siro	2	1	T	0	2	A	Dent	NA	H2O2	NA	1	0	6600	3.81954	357.117	2.55281	71423.3	4.85384	3	7.54056		NA
DU.174	DU	118	1	1	Wat	Mikr	1	1	T	0	3	A	Citr	Citr	Ag	Ag	3	0	10	1	1	0	200	2.30103	0.7	0.0678105		NA
DU.175	DU	744	15	2	Vit	Ster	0	1	T	0	3	A	Bilp	Bilp	Biguanide	Biguanide	3	0	10840	4.03503	13.5298	1.13129	2705.96	3.43232	0.6	0.0139641		NA
DU.176	DU	181	2	1	PWN	Plan	3	0	S	1	2	NA	NA	Plan	NA	H2O2_Ag	2	0	22.5	1.35218	1	0	200	2.30103	0.3	0.000679101	10000	NA
DU.177	DU	107	1	1	Wat	DSA	1	0	T	0	3	NA	NA	Anox	NA	HOCl	2	1	441000	5.64444	1	0	200	2.30103	4.3	4.19215	81.1	NA
DU.178	DU	240	4	1	Oas	Heka	2	1	T	0	3	A	DentI	NA	Iodine	NA	1	1	5.125	0.709694	22327.2	4.34883	4.46543e+06	6.64986	12.5	4.38086	1920	NA
DU.179	DU	561	11	1	BW	Heka	1	1	T	0	3	NA	NA	NA	NA	NA	0	1	6480	3.81158	124955	5.09675	2.49909e+07	7.39778	8.4	3.09531		NA
DU.180	DU	967	19	1	WML	Siro	0	1	T	0	3	A	H2O2	Dent	H2O2	H2O2	3	0	2.5	0.39794	55.9497	1.7478	11189.9	4.04883	0.3	0.00885958	70.7	NA
DU.181	DU	136	1	1	Vit	A-de	1	0	T	0	2	M	ICX	NA	H2O2_Ag	NA	1	1	2.5	0.39794	243.789	2.38701	48757.7	4.68804	1.8	0.060891		NA
DU.182	DU	781	16	1	Vit	Plan	3	1	T	0	3	NA	NA	Plan	NA	H2O2_Ag	2	0	2.625	0.419129	56.2888	1.75042	11257.8	4.05145	2.3	0.0582681		NA
DU.183	DU	106	1	1	Wat	Euro	0	0	O	0	2	NA	NA	Bilp	NA	Biguanide	2	0	8.75	0.942008	1.41156	0.1497	282.312	2.45073	0.2	0.000775001		NA
DU.184	DU	453	9	1	Evi	Kavo	3	1	T	0	3	A	Deka	NA	QAC	NA	1	0	5	0.69897	147.739	2.16949	29547.8	4.47052	0.8	0.0241536	1920	NA
DU.186	DU	231	4	1	Dun	Finn	0	0	T	0	3	M	Alpr	Bilp	Biguanide	Biguanide	3	1	660	2.81954	360.944	2.55744	72188.9	4.85847	3.9	0.157307		NA
DU.187	DU	806	17	1	Vit	Plan	3	1	T	0	3	NA	NA	Bilp	NA	Biguanide	2	0	4000	3.60206	73.1953	1.86448	14639.1	4.16551	1.7	0.0762589	346	NA
DU.189	DU	961	19	1	WML	Siro	0	1	T	0	0	NA	Oxyg	NA	H2O2_Ag	NA	1	1	178000	5.25042	3410.95	3.53288	682191	5.83391	22	4.97511		NA
DU.190	DU	446	9	1	Evi	XO-C	1	1	T	0	3	A	XO	NA	H2O2_Ag	NA	1	0	62.5	1.79588	111.23	2.04622	22246	4.34725	7.7	1.06021		NA
DU.191	DU	231	4	1	Dun	Alld	0	0	T	0	2	M	Alpr	Bilp	Biguanide	Biguanide	3	0	15800	4.19866	196.93	2.29431	39385.9	4.59534	1	0.332531	8600	NA
DU.192	DU	810	17	1	Vit	Plan	1	1	T	1	3	NA	NA	NA	NA	NA	0	1	342000	5.53403	732.203	2.86463	146441	5.16566	2.3	14.7398	66	NA
DU.193	DU	442	9	1	Evi	Euro	3	1	T	0	2	NA	NA	NA	NA	NA	0	1	13240	4.12189	4661.24	3.6685	932248	5.96953	2.8	0.305993		NA
DU.194.1	DU	835	17	1	Vit	Kavo	0	1	T	1	0	A	Oxyg	Oxyg	H2O2_Ag	H2O2_Ag	3	0	262.5	2.41913	108456	5.03525	2.16913e+07	7.33628	29.1	2.05224		NA
DU.194.2	DU	835	17	1	Vit	Kavo	2	1	T	1	0	A	Oxyg	Oxyg	H2O2_Ag	H2O2_Ag	3	0	170	2.23045	58.5839	1.76778	11716.8	4.06881	8.1	0.513963		NA
DU.194.3	DU	835	17	1	Vit	Kavo	2	1	T	0	3	A	Oxyg	Oxyg	H2O2_Ag	H2O2_Ag	3	0	92.5	1.96614	9.04746	0.956527	1809.49	3.25756	0.6	0.00210254		NA
DU.194.4	DU	835	17	1	Vit	Kavo	0	1	T	0	3	A	Oxyg	Oxyg	H2O2_Ag	H2O2_Ag	3	0	62.5	1.79588	100.545	2.00236	20109	4.30339	0.1	0.388886		NA
DU.194.5	DU	835	17	1	Vit	Kavo	1	1	T	0	3	A	Jodi	NA	Iodine	NA	1	0	34437.1	4.53703	7.76728	0.890269	1553.46	3.1913	0.3	0.00189726		NA
DU.195	DU	915	18	1	Vit	Kavo	1	1	T	0	3	A	Oxyg	Oxyg	H2O2_Ag	H2O2_Ag	3	0	23.75	1.37566	5.26846	0.721683	1053.69	3.02271	0.2	0.00126408	831	NA
DU.196	DU	442	9	1	Evi	Plan	1	1	T	0	3	NA	NA	NA	NA	NA	0	1	29304.6	4.46694	949.081	2.9773	189816	5.27833	20.1	2.16571		NA
DU.197	DU	940	19	1	WMD	Anth	0	1	T	0	3	NA	NA	NA	NA	NA	0	0	108000	5.03342	814	2.91062	162800	5.21165	4.2	0.289961		NA
DU.198	DU	364	6	1	Vit	Kavo	2	1	T	0	3	A	Oxyg	Oxyg	H2O2_Ag	H2O2_Ag	3	0	6.375	0.80448	8.06637	0.906678	1613.27	3.20771	0.6	0.0050228		NA
DU.199	DU	616	13	2	WML	Heka	1	1	T	0	3	A	DentI	NA	Iodine	NA	1	0	5	0.69897	74.4577	1.87191	14891.5	4.17294	0.8	0.0549458		NA
DU.200	DU	794	16	1	Vit	Euro	2	1	T	0	2	NA	NA	NA	NA	NA	0	0	64000	4.80618	15675.3	4.19522	3.13506e+06	6.49625	1.5	1.30205	2660	NA
DU.201	DU	373	6	1	Vit	Plan	1	1	T	1	3	NA	NA	NA	NA	NA	0	1	38079.5	4.58069	716380	5.85514	1.43276e+08	8.15617	57.8	3.53242		NA
DU.202	DU	112	1	2	PWN	DSA	1	0	T	1	2	M	Alpr	NA	Biguanide	NA	1	0	306000	5.48572	508.643	2.70641	101729	5.00744	109.9	13.3006		NA
DU.203	DU	131	1	1	PWN	Plan	2	1	T	0	3	NA	NA	NA	NA	NA	0	0	7080	3.85003	82.3159	1.91548	16463.2	4.21651	1.4	0.021583		NA
DU.204	DU	385	7	1	Vit	Pelt	3	1	T	1	2	NA	NA	Bakt	NA	Chlorine	2	0	1520	3.18184	162.405	2.2106	32480.9	4.51163	0.8	0.133201		NA
DU.205.1	DU	893	18	1	Vit	Finn	0	0	T	0	2	M	Alpr	BRS	Biguanide	BRS	4	0	1410	3.14922	27.3869	1.43754	5477.38	3.73857	0.6	0.0309986		NA
DU.205.2	DU	893	18	1	Vit	Finn	0	0	T	0	2	M	Alpr	BRS	Biguanide	BRS	4	0	10	1	2.13081	0.328546	426.163	2.62958	1	0.0077254		NA
DU.205.3	DU	893	18	1	Vit	Finn	0	0	T	0	2	NA	NA	BRS	NA	BRS	2	0	14713.8	4.16772	40.8746	1.61145	8174.92	3.91248	1.1	0.0451799		NA
DU.205.4	DU	893	18	1	Vit	Finn	0	0	T	0	2	M	Alpr	BRS	Biguanide	BRS	4	0	2010	3.3032	83.1147	1.91968	16622.9	4.22071	2.7	0.0988327		NA
DU.205.5	DU	893	18	1	Vit	Finn	0	0	T	0	2	M	Alpr	BRS	Biguanide	BRS	4	0	175	2.24304	20.26	1.30664	4052.01	3.60767	1.4	0.0510579		NA
DU.205.6	DU	893	18	1	Vit	Finn	0	0	T	0	2	M	Alpr	BRS	Biguanide	BRS	4	0	1650	3.21748	240.637	2.38136	48127.5	4.68239	3.6	0.161203		NA
DU.205.7	DU	893	18	1	Vit	Finn	1	0	T	0	2	M	Alpr	BRS	Biguanide	BRS	4	0	55	1.74036	47.7349	1.67884	9546.99	3.97987	2	0.0258659		NA
DU.206	DU	621	13	2	WML	Plan	0	1	T	0	3	A	Meta	Meta	H2O2	H2O2	3	0	2.5	0.39794	1	0	200	2.30103	0.9	0.00504743		NA
DU.207	DU	240	4	1	Oas	Siro	2	1	T	0	3	A	Dent	NA	H2O2	NA	1	0	2.5	0.39794	48.8772	1.68911	9775.44	3.99014	0.9	0.00596088		NA
DU.208	DU	893	18	1	Vit	Siro	0	1	T	0	3	A	Alpr	Bilp	Biguanide	Biguanide	3	0	8.875	0.948168	54.5298	1.73663	10906	4.03766	1.6	0.0345212		NA
DU.209.1	DU	108	1	1	Wat	A-De	1	0	F	0	2	A	Anox	Anox	HOCl	HOCl	3	0	10	1	1	0	200	2.30103	0.6	0.00389457		NA
DU.209.3	DU	108	1	1	Wat	A-De	1	0	F	0	2	A	Anox	Anox	HOCl	HOCl	3	0	9899.51	3.99561	1	0	200	2.30103	1	0.177774		NA
DU.209.4	DU	108	1	1	Wat	A-De	1	0	F	0	2	A	Anox	Anox	HOCl	HOCl	3	0	5999.7	3.77813	1	0	200	2.30103	0.9	0.119609		NA
DU.209.5	DU	108	1	1	Wat	A-De	1	0	F	0	2	A	Anox	Anox	HOCl	HOCl	3	0	207.5	2.31702	1	0	200	2.30103	0.7	0.0758867		NA
DU.209.6	DU	108	1	1	Wat	A-De	1	0	F	0	2	A	Anox	Anox	HOCl	HOCl	3	0	37.5	1.57403	1	0	200	2.30103	0.6	0.00123958		NA
DU.209.7	DU	108	1	1	Wat	A-De	1	0	F	0	2	A	Anox	Anox	HOCl	HOCl	3	0	1230	3.08991	1	0	200	2.30103	0.7	0.95669		NA
DU.210	DU	623	13	2	WML	Thom	1	0	D	0	2	M	Citr	Citr	Ag	Ag	3	0	88.75	1.94817	1	0	200	2.30103	1.5	0.0436588		NA
DU.211	DU	748	15	1	Vit	Kavo	0	1	T	0	3	NA	NA	NA	NA	NA	0	0	140	2.14613	8.15239	0.911285	1630.48	3.21231	1	0.0190983		NA
FB.DU.001	DU.FB	NA	NA	NA	NA	NA	NA	NA	NA	NA	NA	NA	NA	NA	NA	NA	NA	NA			NA	NA	NA	NA	NA	NA		NA
FB.DU.002	DU.FB	NA	NA	NA	NA	NA	NA	NA	NA	NA	NA	NA	NA	NA	NA	NA	NA	NA			NA	NA	NA	NA	NA	NA		NA
FB.DU.003	DU.FB	NA	NA	NA	NA	NA	NA	NA	NA	NA	NA	NA	NA	NA	NA	NA	NA	NA			NA	NA	NA	NA	NA	NA		NA
KB.DU.002	DU.KB	NA	NA	NA	NA	NA	NA	NA	NA	NA	NA	NA	NA	NA	NA	NA	NA	NA			NA	NA	NA	NA	NA	NA		NA
KB.DU.003	DU.KB	NA	NA	NA	NA	NA	NA	NA	NA	NA	NA	NA	NA	NA	NA	NA	NA	NA			NA	NA	NA	NA	NA	NA		NA
KB.DU.004	DU.KB	NA	NA	NA	NA	NA	NA	NA	NA	NA	NA	NA	NA	NA	NA	NA	NA	NA			NA	NA	NA	NA	NA	NA		NA
KB.DU.005	DU.KB	NA	NA	NA	NA	NA	NA	NA	NA	NA	NA	NA	NA	NA	NA	NA	NA	NA			NA	NA	NA	NA	NA	NA		NA
KB.DU.006	DU.KB	NA	NA	NA	NA	NA	NA	NA	NA	NA	NA	NA	NA	NA	NA	NA	NA	NA			NA	NA	NA	NA	NA	NA		NA
pcr.cltrl.MP.3	DU	NA	NA	NA	NA	NA	NA	NA	NA	NA	NA	NA	NA	NA	NA	NA	NA	NA			NA	NA	NA	NA	NA	NA		NA
pcr.ctrl.MP.2	DU	NA	NA	NA	NA	NA	NA	NA	NA	NA	NA	NA	NA	NA	NA	NA	NA	NA			NA	NA	NA	NA	NA	NA		NA

## Sheet: Coding Columns
Column	Parameter	Coded parameter	Code
#SampleID	Sample ID, unit
SampleCode	Type of Sample	Dental Unit	DU
		Filter Blank	DU.FB
		Kit Blank	DU.KB
PostalCode	3 digit Postal Code sample origin
PCGroup	Postal code, grouped per interval/region	100-141	1
		142-199	2
		200-219	3
		220-289	4
		290-339	5
		340-376	6
		377-399	7
		400-429	8
		430-469	9
		470-533	10
		534-574	11
		575-609	12
		610-649	13
		650-699	14
		700-769	15
		770-799	16
		800-839	17
		840-929	18
		930-999	19
TransitTime	Time sampling till processing (Days)
WaterSupplier	Company supplying drinking water	Vitens	Vit
		NV Waterbedrijf Groningen	WBG
		Waterleidingmaatschappij Drenthe	WMD
		Waternet	Wat
		PWN Waterleidingbedrijf Noord-Holland	PWN
		Dunea	Dun
		Evides	Evi
		Oasen	Oas
		Brabant water NV	BW
		NV Waterleiding Maatschappij Limburg	WML
UBrand	Unit Brandname	Sirona	Siro
		Kavo	Kavo
		Planmeca	Plan
		Heka	Heka
		XO - Care	XO
		A-dec	Adec
		Eurodent	Euro
		Finndent	Finn
		OMS	OMS
		Epilux	Epif
		Stern Weber	Webe
		Anthos	Anth
		Dental international	Dent
		Ultradent	Ultr
		Q dent	Qden
		Swident	Swid
		Belmont	Belm
		Fedesa	Fede
		Isodent	Isod
		Vitali	Vita
		Fimet	Fime
		Thomas	Thom
		Chirana	Chir
		Airyl Quentin	Airy
		Promed	Prom
		ETI	ETI
		Ancar	Anca
		Select dental	Sele
		Mikrona	Mikr
		Pelton and Crane	Pelt
		Diplomat	Dipl
UAgeGroup	Age dental unit (Years)	<5	0
		>=5, <10	1
		>=10, <15	2
		>=15	3
Connection	Water supplied to unit by:	Reservoir	0
		Mains	1
Watertype	Type of water supplied to unit	Tapwater	T
		Destilled water	D
		Filtered	F
		Sterile water	S
Disruption	Reported disruption in water supply. Either due to maintenance or external contamination (faecal bacteria)	no	0
		yes	1
FlushTimeGroup	Time used to flush the unit prior to first use (s)	0	0
		>0 - ,<=30	1
		>30 - <=60	2
		>60	3
Dosing	Method to dose antimicrobial agent to unit water. Either by adding it manually to an external reservoir or by using an internal pumpsystem	M	Manual
		A	Automatic
		NA	Not known
Daily	Brandname Daily low dose disinfecting agent	Alpron	Alpr
	Dose and contact time are not known for all units	Anoxyl	Anox
	The assumption is that the dentist used the recommended dose and contact times as supplied by the manufacturer.	Bilpron	Bilp
	Inquiry into these details did not result in a complete dataset with regards to doses and disinfecton times	Calbenium	Calb
		Citrisil	Citr
		Dekaseptol	Deka
		Dental water biological	Dentalwater
		Dentapure Iodine	DentI
		Dentosept S	Dent
		H2O2	H2O2
		Huwa San DentP	HUWA
		ICX	ICX
		Jodium	Jodi
		Metasys green clean	Meta
		Orotol	Orot
		Oxygenal	Oxyg
		XO Water clean	XO
		No treatment	NA
Shock	Brandname Shockdose disinfecting agent	Alprojet W	Alpr
	Dose and contact time are not known for all units	Anoxyl	Anox
	The assumption is that the dentist used the recommended dose and contact times as supplied by the manufacturer.	Bakta (1000ppm)	Bakt
	Inquiry into these details did not result in a complete dataset with regards to doses and disinfecton times	Bilpron	Bilp
		Bossklein	Boss
		BRS	BRS
		Calbenium	Calb
		Chlorine tablet	Chlo
		Citrisil	Citr
		Dekaseptol	Deka
		Dentosept	Dent
		Dermonal	Derm
		DSA Bioclean	DSAB
		Durr	Durr
		Huwa San Dent P	HUWA
		MD555	MD55
		Metasys Green & Clean	Meta
		No Treatment	NA
		Oxygenal	Oxyg
		Planosil	Plan
		Planpure	Plan
		Sterisil	Ster
		XO- waterclean	XO
DailyActive	Active ingredient Daily low dose disinfectant	Silver ions	Ag
		Biguanide	Biguanide
		Chloramine	Chloramine
		Dental Water	Dentalwater
		Hydrogen peroxide	H2O2
		Hydrogen peroxide + Silver ions	H2O2_Ag
		Hydrochloric Acid	HOCl
		Iodine	Iodine
		No treatment	NA
		Quaternairy ammonium chlorides	QAC
ShockActive	Active ingredient Shock dose disinfectant	Silver ions	Ag
		Biguanide	Biguanide
		Biofilm removal system	BRS
		Chloramine	Chloramine
		Chlorine tablet	Chlorine
		Hydrogen peroxide	H2O2
		Hydrogen peroxide + Silver ions	H2O2_Ag
		Hydrochloric Acid	HOCl
		Quaternairy ammonium chlorides	QAC
		No treatment	NA
Regime	Treatment regime used to disinfect unit	No treatment	0
	Dose and contact time are not known for all units	Only daily low dose disinfectant (DLDD)	1
	The assumption is that the dentist used the recommended dose and contact times as supplied by the manufacturer.	Weekly Shock dose	2
	Inquiry into these details did not result in a complete dataset with regards to doses and disinfecton times	Both DLDD and shock dose, similar active agent	3
		Both DLDD and shock dose,alternating active agent	4
Amoebapos	Amoebal DNA (Hartmannella, Acanthamoeba, Naegleria, Vahlkampfia) present in the sample	Non present	0
		Present	0
CFUml	Heterotrophic plate counts determined on R2A expressed as CFU/ml
LOG10CFU	LOG10 converted CFU/ml
Legionellaspp.GUreaction	Legionella spp. as determined by Q-PCR expressed as GU/reaction
LOG10Legspp	LOG10 converted Legionellaspp.Gureaction
Legionellaspp.GUperL	Legionella spp. as determined by QPCR converted to GU/L
LOG10Legspp.GUperL	LOG10 converted Legionellaspp.GuperL
FungiQDNA	Fungal 18s rDNA load (ng/µl) as determined by Q-PCR
BactDNA	Bacterial 16s rDNA load ( µg/µl) as determined by Q-PCR
HartmanellaGUul	Hartmanella vermiformis DNA load (GU/µl) as determined by Q-PCR
